# Supplementary material for: Evaluation of Four Commonly Used DNA Barcoding Loci for Chinese Medicinal Plants of the Family Schisandraceae
Source: PLoS One. 2015 May 4;10(5):e0125574. doi: 10.1371/journal.pone.0125574 (PMC4418597; doi:10.1371/journal.pone.0125574)
Supplement: S1 Table — (XLS) [file pone.0125574.s003.xls]

## Sheet: S1 Table
S1 Table. List of samples of Schisandraceae used in this study, including species name, individual number, ID, GenBank accession number, voucher and locality information.
Species	N	ID	Accession Number				Voucher	Locality	Geographic coordinate	Elevation (m)	References
			ITS	trnH-psbA	matK	rbcL
Schisandra Michx.
S. arisanensis Hayata	5	Sn	KP689638	KP689965	KP689746	KP689856	YingTS20040225	Taoyuan,Taiwan	24°43'N 121°24'E	1677	this study
		S105	KP689640	KP689967	KP689748	KP689858	ChenZD20110047	Nantou, Taiwan	24°05'N 121°11'E	2054	this study
		S106	KP689641	KP689968	KP689749	KP689859	ChenZD20110056	Nantou, Taiwan	24°05'N 121°11'E	2054	this study
		S108	KP689639	KP689966	KP689747	KP689857	ChenZD20110062	Nantou, Taiwan	24°05'N 121°11'E	2054	this study
		S111	KP689642	KP689969	KP689750	KP689860	ChenZD20110688	Yilan, Taiwan	24°24'N 121°21'E	1968	this study
S. viridis A.C.Sm.*	3	S16	KP689643	KP689970	KP689751	-	LinQ19980975	Hengyang, Hunan	27°18'N 112°42'E	1006	this study
		SVB1	ZZZZZZZ				GaoLM20010718	Xinyang, Henan			[56]
		AY326509			AY326509		W0106001	Longsheng, Guangxi			[43]
S. sphenanthera Rehder & E.H.Wilson*	5	S8	KP689647	KP689974	KP689755	KP689864	YuanLC20040117	Xinning, Hunan	26°15'N 110°31'E	1100	this study
		S14	KP689646	KP689973	KP689754	KP689863	LinQ19980973	Hengyang, Hunan	27°18'N 112°42'E	1006	this study
		S12	KP689644	KP689971	KP689752	KP689861	ZhangJ20060713	Ningshan, Shaanxi	33°33'N 108°33'E	1482	this study
		S19	KP689648	KP689975	KP689756	KP689865	FanJH20080515	Yichang, Hubei	31°46'N 110°40'E	1500	this study
		S23	KP689645	KP689972	KP689753	KP689862	HongYP19990025	Nanyang, Henan	33°26'N 111°57'E	708	this study
S. glaucescens Diels*	3	S5	KP689649	KP689976	KP689757	KP689866	LiZY19981127	Nanchuan, Chongqing	29°02'N 107°10'E	1493	this study
		AF163704	AF163704				19810843 A				[41]
		AY326501			AY326501		W0108003	Nanchuan, Chongqing			[43]
S. elongata Hook.f. & Thomson	2	S009	KP689650	KP689977	KP689758	KP689867	RenBQ20081056	Yunyang, Chongqing	31°22'N 108°45'E	714	this study
		S010	KP689651	KP689978	KP689759	KP689868	YangT20081193	Wushan, Chongqing	31°20'N 109°54'E	1274	this study
S. henryi C.B.Clarke*	5	S20	KP689654	KP689981	KP689762	KP689871	FanJH20080604	Yichang, Hubei	31°46'N 110°40'E	1500	this study
		S003	KP689655	KP689982	KP689763	KP689872	RenBQ1	Yunyang, Chongqing	31°43'N 108°47'E	500	this study
		S004	KP689656	KP689983	KP689764	KP689873	DongXY20090251	Shangrao, Jiangxi	28°56'N 118°08'E	751	this study
		S005	KP689652	KP689979	KP689760	KP689869	YangT20120539	Xing'an, Guangxi	25°13'N 108°41'E	960	this study
		S073	KP689653	KP689980	KP689761	KP689870	ChenZD20090101	Sanming, Fujian	26°30'N 117°17'E	801	this study
S. pubescens Hemsl. & E.H.Wilson*	5	S9	KP689660	KP689987	KP689768	KP689877	LiuZ19990072	Nanchuan, Chongqing	29°02'N 107°10'E	1523	this study
		S079	KP689657	KP689984	KP689765	KP689874	DongXY20090276	Emei, Sichuan	29°34'N 103°21'E	1785	this study
		S24	KP689658	KP689985	KP689766	KP689875	ChenZD19980003	Kangding, Sichuan	29°59'N 101°58'E	3203	this study
		S053	KP689661	KP689988	KP689769	KP689878	LinQ19980984	Nanchuan, Chongqing	29°03'N 107°18'E	1150	this study
		S074	KP689659	KP689986	KP689767	KP689876	ChenZD20110320	Daguan, Yunnan	28°13'N 103°59'E	1778	this study
S. rubriflora Rehder & E.H.Wilson*	7	S027	KP689662	KP689989	KP689770	KP689879	LinRZ20130018	Muli, Sichuan	28°07'N 101°13'E	3615	this study
		S6	KP689663	KP689990	KP689771	KP689880	FanJH20070211	Xianggelila, Yunnan	27°46'N 99°38'E	3200	this study
		S075	KP689670	KP689998	KP689779	KP689888	SuJX146	Kunming, Yunnan	25°08'N 102°45'E	1914	this study
		S86	KP689671	KP689999	KP689780	KP689889	GaoLM20092389	Fugong, Yunnan	27°03'N 98°56'E	3052	this study
		S078	KP689665	KP689993	KP689774	KP689883	ChenZD20110289	Leibo, Sichuan	28°14'N 103°10'E	3618	this study
		S080	KP689667	KP689995	KP689776	KP689885	LiuZ19990083	Nanchuan, Chongqing	29°03'N 107°18'E	1150	this study
		S69	KP689666	KP689994	KP689775	KP689884	DongXY20090271	Emei, Sichuan	29°32'N 103°20'E	2444	this study
S. grandiflora Hook.f. & Thomson*	7	S85	KP689664	KP689991	KP689772	KP689881	GaoLM20088998	Deqin, Yunnan	28°16'N 99°10'E	3020	this study
		S88	-	KP689992	KP689773	KP689882	GaoLM20092628	Weixi, Yunnan	27°05'N 99°03'E	2570	this study
		S031	KP689674	KP690002	KP689783	KP689892	ChenZD20110162	Motuo, Xizang	29°19'N 95°20'E	1312	this study
		S81	KP689672	KP690000	KP689781	KP689890	GaoLM20077424	Yunlong, Yunnan	25°44'N 99°08'E	2450	this study
		Sa	KP689673	KP690001	KP689782	KP689891	NiuY2672	Bomi, Xizang	29°49'N 95°43'E	3566	this study
		S83	KP689669	KP689997	KP689778	KP689887	GaoLM20077716	Ebian, Sichuan	28°39'N 103°05'E	2430	this study
		S84	KP689668	KP689996	KP689777	KP689886	GaoLM20077782	Mianning, Sichuan	27°53'N 102°33'E	2600	this study
S. chinensis (Turcz.) Baill. *	5	S13	KP689679	KP690007	KP689788	KP689897	ChenZD20050514	Beijing	39°51'N 115°38'E	1217	this study
		S17	KP689676	KP690004	KP689785	KP689894	ChenZD19990024	Tonghua, Jilin	41°40'N 125°55'E	767	this study
		S18	KP689678	KP690006	KP689787	KP689896	FanJH20060621	Beijing	40°03'N 115°27'E	1368	this study
		S025	KP689675	KP690003	KP689784	KP689893	DongXY20090047	Tonghua, Jilin	41°40'N 125°55'E	767	this study
		S001	KP689677	KP690005	KP689786	KP689895	ChenM20120504	Beijing	40°03'N 115°27'E	1368	this study
S. repanda (Siebold & Zucc.) Radlk.	2	S4	KP689680	KP690008	KP689789	KP689898	FanJH	Japan	34°45'N 135°14'E	826	this study
		1	ZZZZZZZ			ZZZZZZZ		South Korea			[57]
S. bicolor Cheng*	2	S055	KP689681	KP690009	KP689790	KP689899	YuanLC146	Hunan	26°39'N 111°06'E	1000	this study
		S1	KP689682	KP690010	KP689791	KP689900	FanJH20070071	Xinning, Hunan	26°39'N 111°06'E	1000	this study
S. propinqua Hook.f. & Thomson*	5	S22	KP689684	KP690012	KP689793	KP689902	RenBQ20071001	Yichang, Hubei	31°46'N 110°40'E	1500	this study
		S21	KP689683	KP690011	KP689792	KP689901	YangT20080048	Wuxi, Chongqing	31°20'N 109°35'E	1034	this study
		S11	KP689686	KP690014	KP689795	KP689904	LiZY19981143	Nanchuan, Chongqing	29°02'N 107°10'E	1493	this study
		S083	KP689687	KP690015	KP689796	KP689905	LinRZ20103028	Emei, Sichuan	29°33'N 103°22'E	1695	this study
		K12	KP689685	KP690013	KP689794	KP689903	YangT20110402	Anlong, Guizhou	25°17'N 105°21'E	1200	this study
S. plena A.C.Sm.*	2	S7	KP689688	KP690016	KP689797	KP689906	FanJH20070241	Xishuangbanna, Yunnan	21°51'N 100°56'E	536	this study
		AF263443	AF263443				Liu Zhong 99053	Jinghong, Yunnan			[40]
Kadsura Kaempf. ex Juss.
K. philippinensis Elmer	5	K103	KP689690	KP690018	KP689799	KP689908	ChenZD20110050	Nantou, Taiwan	24°05'N 121°11'E	2054	this study
		K101	KP689692	KP690020	KP689801	KP689910	ChenZD20110187	Nantou, Taiwan	24°01'N 121°08'E	984	this study
		K102	KP689691	KP690019	KP689800	KP689909	ChenZD20110509	Taibei, Taiwan	25°12'N 121°33'E	721	this study
		K97	KP689689	KP690017	KP689798	KP689907	GaoLM103094	Xinzhu, Taiwan	24°35'N 121°20'E	1861	this study
		K088	KP689693	KP690021	KP689802	KP689911	ChenZD20110087	Pingdong, Taiwan	21°57'N 120°47'E	34	this study
K. heteroclita Craib*	5	K3	KP689698	KP690026	KP689807	KP689916	YuanLC20040199	Xinning, Hunan	26°22'N 111°01'E	1608	this study
		K41	KP689696	KP690024	KP689805	KP689914	ChenZD20090220	Sanming, Fujian	26°30'N 117°17'E	801	this study
		K012	KP689694	KP690022	KP689803	KP689912	ChenZD20090003	Shenzhen, Guangdong	22°34'N 114°11'E	100	this study
		K013	KP689695	KP690023	KP689804	KP689913	WangW0423-2	Guilin, Guangxi	25°36'N 109°54'E	737	this study
		K6	KP689697	KP690025	KP689806	KP689915	YuanLC20040128	Xinning, Hunan	26°39'N 111°06'E	1000	this study
K. longepedunculata Finet & Gagnep.*	5	K30	KP689703	KP690031	KP689812	KP689921	ChenZD20090003	Shenzhen, Guangdong	22°34'N 114°11'E	100	this study
		K31	KP689701	KP690029	KP689810	KP689919	ChenZD20090066	Xiamen, Fujian	24°27'N 118°04'E	14	this study
		K32	KP689702	KP690030	KP689811	KP689920	ChenZD20090091	Xiamen, Fujian	24°27'N 118°06'E	156	this study
		K48	KP689699	KP690027	KP689808	KP689917	ChenZD20090283	Shangrao, Jiangxi	28°56'N 118°08'E	751	this study
		K50	KP689700	KP690028	KP689809	KP689918	ChenZD20090321	Shangrao, Jiangxi	28°55'N 118°06'E	540	this study
K. japonica( L. ) Dunal*	6	K4	KP689704	KP690032	KP689813	KP689922	ChenZD20041024	Jindo, South Korea	34°26'N 126°15'E	17	this study
		AF163712	AF163712				Gang Hao 379	Kunming, Yunnan			[41]
		1	ZZZZZZZ			ZZZZZZZ					[57]
		AF193969				AF193969	Qiu94159				[58]
		AF197595				AF197595					[59]
		DQ185525			DQ185525		Borsch 3411 (BONN)				[60]
K. coccinea (Lem.) A.C.Sm.*	5	K2	KP689705	KP690033	KP689814	KP689923	FanJH20070424	Xinning, Hunan	26°22'N 111°02'E	1050	this study
		K68	KP689707	KP690035	KP689816	KP689925	DongXY20090258	Emei, Sichuan	29°35'N 103°22'E	1165	this study
		K062	KP689706	KP690034	KP689815	KP689924	LinQ972	Guangzhou, Guangdong	23°11'N 113°22'E	42	this study
		K085	KP689709	KP690037	KP689818	KP689927	DongXY20090240	Longsheng,Guangxi	25°38'N 109°55'E	679	this study
		K014	KP689708	KP690036	KP689817	KP689926	WangW0424-7	Guilin, Guangxi	25°37'N 109°55'E	822	this study
K. ananosma Kerr*	1	K1	KP689710	KP690038	KP689819	KP689928	LiuZ19990012	Xishuangbanna, Yunnan	21°35'N 101°31'E	1495	this study
Illicium L.
I. henryi Diels*	5	I066	KP689711	KP690039	KP689820	KP689929	ZhangQ20060223	Ningshan, Shaanxi	33°33'N 108°33'E	1482	this study
		I067	KP689712	KP690040	KP689821	KP689930	ZhangJ20120501	Ningshan, Shaanxi	33°34'N 108°36'E	1115	this study
		I017	KP689713	KP690041	KP689822	KP689931	LuAM20110339	Yichang, Hubei	31°28'N 110°24'E	1283	this study
		I041	KP689714	KP690042	KP689823	KP689932	ZhangQ20060016	Ningshan, Shaanxi	33°33'N 108°33'E	1482	this study
		I48	KP689715	KP690043	KP689824	KP689933	YuanLC	Xinning, Hunan	26°23'N 111°00'E	1015	this study
I. lanceolatum A. C. Sm.*	5	I34	KP689716	KP690044	KP689825	KP689934	FanJH20080801	Hangzou, Zhejiang	30°19'N 119°27'E	452	this study
		AF163726	AF163726				S.-H. Shi 216				[41]
		HQ427283			HQ427283		isolate 5-2				[61]
		03MT01		JQ003534		JQ003514	LMZ003MT01	Nanning, Guangxi			[54]
		isolate01	KF022353			KF022486					Unpublished
I. majus Hook. f. & Thomson*	4	I091	KP689717	KP690045	KP689826	KP689935	DongXY20090254	Emei, Sichuan	29°35'N 103°22'E	1165	this study
		I092	KP689718	KP690046	KP689827	KP689936	DongXY20080401	Emei, Sichuan	29°35'N 103°22'E	1165	this study
		I093	KP689719	KP690047	KP689828	KP689937	DongXY20080406	Emei, Sichuan	29°35'N 103°22'E	1165	this study
		AF163733	AF163733				G. Hao 104				[62]
I. micranthum Dunn*	3	I044	KP689720	KP690048	KP689829	KP689938	SunM20120276	Xishuangbanna, Yunnan	21°55'N 101°16'E	600	this study
		I44	KP689721	KP690049	KP689830	KP689939	FanJH20080402	Nanchuan, Chongqing	29°02'N 107°17'E	1189	this study
		AF163727	AF163727				G. Hao 120	Hong Kong			[62]
I. burmanicum E. H. Wilson*	2	I048	KP689722	KP690050	KP689831	KP689940	SuJX17	Lvchun, Yunnan	22°54'N 102°18'E	1980	this study
		I46	KP689723	KP690051	KP689832	KP689941	SuJX20090602	Lvchun, Yunnan	22°52'N 103°03'E	1978	this study
I. arborescens Hayata*	3	I089	KP689725	KP690053	KP689834	KP689943	ChenZD20110085	Pingdong, Taiwan	21°57'N 120°47'E	34	this study
		I015	KP689724	KP690052	KP689833	KP689942	ZhongSW20120349	Nantou, Taiwan	23°56'N 120°53'E	703	this study
		AF163723	AF163723				T.-H. Hsieh s.n.	Taiwan			[62]
I. ternstroemioides A. C. Sm.*	4	I47	KP689728	KP690056	KP689837	KP689946	LuAM	Ledong, Hainan	18°44'N 108°52'E	992	this study
		I036	KP689727	KP690055	KP689836	KP689945	ChenZD20020145	Changjiang, Hainan	19°12'N 109°20'E	740	this study
		I064	KP689726	KP690054	KP689835	KP689944	C3	Lingshui, Hainan	18°43'N 109°51'E	763	this study
		EF138797	EF138797								[63]
I. angustisepalum A. C. Sm.*	2	I30	KP689729	KP690057	KP689838	KP689947	ChenZD20090030	Shenzhen, Guangdong	22°37'N 114°17'E	383	this study
		AF163721	AF163721				F.-W. Xin s.n.	Hong Kong			[62]
I. philippinense Merrill	4	I62-1	KP689731	KP690059	KP689840	KP689949	ChenZD20110783	Yilan, Taiwan	24°38'N 121°29'E	1391	this study
		I62-2	KP689732	KP690060	KP689841	KP689950	ChenZD20110783	Yilan, Taiwan	24°38'N 121°29'E	1391	this study
		I62-3	KP689733	KP690061	KP689842	KP689951	ChenZD20110783	Yilan, Taiwan	24°38'N 121°29'E	1391	this study
		I095	KP689730	KP690058	KP689839	KP689948	ChenZD20110783-5	Yilan, Taiwan	24°38'N 121°29'E	1391	this study
I. anisatum L.	2	I090	KP689734	KP690062	KP689843	KP689952	ChenZD2011124	Yilan, Taiwan	24°45'N 121°36'E	645	this study
		AF163729	AF163729				T.-H. Hsieh s.n.	Taiwan			[62]
I. simonsii Maxim. *	4	I42	KP689736	KP690065	KP689846	KP689955	LinRZ20090801	Puge, Sichuan	23°35'N 102°25'E	2600	this study
		I045	-	KP690063	KP689844	KP689953	ChenM20120155	Puge, Sichuan	23°35'N 102°25'E	2600	this study
		I046	KP689735	KP690064	KP689845	KP689954	ChenM20120295	Puge, Sichuan	23°35'N 102°25'E	2650	this study
		I047	KP689737	KP690066	KP689847	KP689956	ChenM20120374	Puge, Sichuan	27°22'N 101°42'E	2700	this study
I. fargesii Finet & Gagnep.*	5	I43	KP689739	KP690068	KP689849	KP689958	FanJH20080401	Nanchuan, Chongqing	29°03'N 107°09'E	796	this study
		I071	KP689741	KP690070	KP689851	KP689960	LiuZ20040069	Yunnan	21°56'N 101°15'E	565	this study
		I072	KP689742	KP690071	KP689852	KP689961	LinQ19980982	Nanchuan, Chongqing	29°02'N 107°11'E	1900	this study
		I021	KP689740	KP690069	KP689850	KP689959	WangW20030079	Daozhen, Guizhou	28°54'N 107°36'E	766	this study
		I022	KP689738	KP690067	KP689848	KP689957	WangW20030072	Daozhen, Guizhou	28°54'N 107°36'E	766	this study
I. verum Hook. f.*	7	I038	KP689743	KP690072	KP689853	KP689962	YangT20120118	Xichou, Yunnan	22°53'N 103°36'E	925	this study
		I39	KP689744	KP690073	KP689854	KP689963	DongXY20090253	Emei, Sichuan	29°35'N 103°22'E	1165	this study
		I068	KP689745	KP690074	KP689855	KP689964	ChenZD20040141	Guangxi	23°23'N 108°28'E	700	this study
		AF163724	AF163724				G. Hao 103				[62]
		01MT01		JQ003528		JQ003507	LMZ001MT01	Kunming, Yunnan			[54]
		01MT02		JQ003529		JQ003508	LMZ001MT02	Nanning, Guangxi			[54]
		01MT03		JQ003536		JQ003516	LMZ001MT03	Guangzhou, Guangdong			[54]
Outgroup
Austrobaileya scandens C.T.White		EF210562	EF210562								[63]
		DQ182344			DQ182344		Borsch 3464 (BONN)				[64]
		L12632				L12632					[65]
‘zzzzzz’ displays that the sequence information was directly from previous studies, without accession number. ‘-’ indicates that the amplification of the sequence was failed. *The species are used in traditional Chinese medicine [22-24,28].
