# Supplementary material for: Evaluation of Four Commonly Used DNA Barcoding Loci for Chinese Medicinal Plants of the Family Schisandraceae
Source: PLoS One. 2015 May 4;10(5):e0125574. doi: 10.1371/journal.pone.0125574 (PMC4418597; doi:10.1371/journal.pone.0125574)
Supplement: S5 Table — (XLS) [file pone.0125574.s007.xls]

## Sheet: S5 Table
S5 Table. Character-based DNA barcoding analysis for Schisandraceae species based on the ITS region.
Taxa (n)	Position
	63	69	70	71	72	73	74	79	85	88	99	101	106	111	115	117	126	128	167	169	174	183	217	235	243	244	279	439	473	483	495	496	545	583	657
Schisandra
S. arisanensis (5)	A	-	G	T	G	A	T	A	C	-	T	A	-	C	G	A	T	T	A	G	-	C	A	C	T	T	C	C	T	C	C	T	G	-	-
S. viridis (2)	A	-	G	T	G	A	T	A	C	-	T	A	-	C	G	A	T	T	A	G	-	C	A	C	T	T	C	C	T	C	C	T	G	-	-
S. sphenanthera (5)	A	-	G	T	G	A	T	A	C	-	T	A	-	C	G	A	T	T	A	G	-	C	A	C	T	T	C	C	T	C	C	T	G	-	-
S. glaucescens (2)	A	-	G	T	G	A	T	A	C	-	T	A	-	C	G	A	T	T	A	G	-	C	A	C	T	T	C	C	T	C	C	T	G	-	-
S. elongata (2)	A	-	G	T	G	A	T	A	C	-	T	A	-	C	G	A	T	T	A	G	-	C	A	C	T	T	C	C	T	C	C	T	G	-	-
S. henryi (5)	A	-	G	T	G	A	T	A	C	-	T	A	-	C	G	A	T	T	A	G	-	C	A	C	T	T	C	T	T	C	C	T	G	-	-
S. pubescens (5)	A	-	G	T	G	A	T	A	C	-	T	A	-	C	G	A	T	T	A	G	-	C	A	C	T	T	C	T	T	C	C	T	G	-	-
S. rubriflora I (2)	A	-	G	T	G	A	T	A	C	-	T	A	-	C	G	A	T	T	A	G	-	C	A	C	T	T	C(1)/T(1)	C(1)/T(1)	T	C	C	T	G	-	-
S. grandiflora I (1)	A	-	G	T	G	A	T	A	C	-	T	A	-	C	G	A	T	T	A	G	-	C	A	C	T	T	C	C	T	C	C	T	G	-	-
S. rubriflora II-1 (2)	A	-	G	T	G	A	T	A	C	-	T	A	-	C(1)/A(1)	G	A	T	T	A	G	-	C	A	C	T	T	C	C	T	C	C	T	G	-	-
S. grandiflora II-1 (3)	A	-	G	T	G	A	T	A	C	-	T	A	-	C	G	A	T	T	A	G	-	C	A	C	T	T	C	C	T	C	C	T	G	-	-
S. rubriflora II-2 (3)	A	-	G	T	G	A	T	A	C	-	T	A	-	C	G	A	T	T	A	G	-	C	A	C	T	T	C	T	T	C	C	T	G	-	-
S. grandiflora II-2 (2)	A	-	G	T	G	A	T	A	C	-	T	A	-	C	G	A	T	T	A	G	-	C	A	C	T	T	C	T	T	C	C	T	G	-	-
S. chinensis (5)	A	-	G	T	G	A	T	A	C	-	T	A	-	C	G	A	C	T	A	G	-	C	A	C	C	T	C	C	A	C	C	T	G	-	-
S. repanda (2)	A	-	G	T	G	A	T	A	C	-	T	A	-	C	G	T	T	T	A	A	-	C	A	C	T	T	C	C	T	C	C	T	G	-	-
S. bicolor (2)	A	-	G	T	G	A	T	G	C	-	T	A	-	C	G	T	A	C	A	A	-	C	A	C	T	T	G	C	T	C	C	T	A	-	-
S. propinqua (5)	A	-	G	C	G	A	T	G	C	-	C	A	T	C	A	T	T	T	A	G	-	C	A	C	T	T	C	C	T	C	C	C	G	-	-
S. plena (2)	A	-	G	C	G	A	T	G	C	-	T	A	T	C	G	T	T	T	A	G	-	C	A	C	T	T	C	C	T	C	C	C	G	-	-
Kadsura
K. philippinensis (5)	A	-	G	C	G	A	T	A	C	-	T	A	T	C	G	T	T	T	A	G	-	C	A	-	T	T	C	C	T	C	C	T	G	-	-
K. heteroclita (5)	A	-	G	C	G	A	T	A	C	-	T	A	T	C	G	T	T	T	A	G	-	C	A	-	T	T	C	C	T	C	C	T	G	-	-
K. longipedunculata (5)	A	-	G	C	G	A	T	A	C	-	T	A	T	C	G	T	T	T	A	G	-	C	A	-	T	T	C	C	T	C	C	T	G	-	-
K. japonica (3)	A	-	G	C	G	A	T	A	C	-	T	A	T	C	G	T	T	T	A	G	-	C	A	-	T	T	C	C	T	C	C	T	G	-	-
K. coccinea (5)	A	-	G	C	G	G	T	A	C	-	T	G	T	C	G	T	T	T	A	G	-	C	A	C	T	C	C	C	T	C	C	T	G	-	-
K. ananosma (1)	A	-	G	C	G	G	T	A	C	-	T	G	T	C	G	T	T	T	A	G	-	C	A	C	T	C	C	C	T	C	C	T	G	-	-
Illicium
I. henryi (5)	G	C	G	G	G	G	C	G	C	C	C	T	T	G	C	G	G	T	G	G	G	C	A	C	C	-	C	C	T	C	G	C	G	-	-
I. lanceolatum (3)	G	C	G	G	G	G	C	G	C	C	C	T	C	G	C	T	G	T	G	G	G	C	A	C	C	-	C	C	T	C	G	C	G	-	-
I. majus (4)	G	C	G	G	G	G	C	G	C	C	C	T(3)/C(1)	T	G	C	T	G	T	G	G	G	A	A	C	C	-	C	C	T	C	G	C	G	-	-
I. micranthum (5)	G	C	G	G	G	G	C	G	C	C	C	T	T	G	C	T	G	T	G	G	G	C	G	T	C	-	C	C	T	C	G	C	G	-	-
I. burmanicum (2)	G	-	-	-	-	-	-	G	T	T	C	T	T	T	C	T	G	T	G	G	G	C	A	C	C	-	C	C	T	C	G	C	G	-	-
I. arborescens (3)	G	C	G	G	G	G	C	G	C	C	C	T	T	G	C	T	G	T	G	G	G	C	A	C	C	-	C	C	T	C	G	T	G	-	-
I. ternstroemioides (4)	G	C	G	G	G	G	C	G	C	C	C	T	T	G	C	T	G	T	G	G	T	C	A	C	C	-	C	C	T	C	G	C	G	-	C(2)/-(2)
I. angustisepalum (2)	G	C	G	G	G	G	C	T	C	C	C	T	T	G	C	T	G	T	G	G	G	C	A	C	C	-	C	C	T	T	G	C	G	-	-
I. philippinense (4)	G	C	G	G	G	G	C	G	C	C	C	T	T	G	C	T	G	T	G	G	G	C	A	C	C	-	C	C	T	C	G	C	G	-	-
I. anisatum (2)	G	C	G	G	G	G	C	G	C	C	C	T	T	G	C	T	G	T	G	G	G	C	A	C	C	-	C	C	T	C	G	C	G	-	-
I. simonsii (3)	G	C	G	G	G	G	C	G	C	C	C	T	T	G	C	T	G	T	G	G	G	C	A	C	C	-	C	C	T	C	G	C	G	-	-
I. fargesii (5)	G	C	G	G	G	G	C	G	C	C	C	T	T	G	C	T	G	T	G	G	G	C	A	C	C	-	C	C	T	C	G	C	G	-	G
I. verum (4)	G	C	G	G	G	G	C	G	C	C	C	T	T	G	C	T	G	T	G	A	G	C	A	C	C	-	C	C	T	C	G	C	G	G	-
	1	1									2	2							3	3					4	4					5	5
The single pure diagnostic characters at the species level are shaded in light grey. The characters that could be used as compound CAs after combining with nearby CAs at the genus level are shaded in dark grey, and the corresponding columns are labeled with Arabic numerals.
The nucleotide variants for different individuals of S. rubriflora and S. grandiflora are boxed.
And ‘-’ indicates indels. The number of individuals is shown in the parentheses.
