# Supplementary material for: Evaluation of Four Commonly Used DNA Barcoding Loci for Chinese Medicinal Plants of the Family Schisandraceae
Source: PLoS One. 2015 May 4;10(5):e0125574. doi: 10.1371/journal.pone.0125574 (PMC4418597; doi:10.1371/journal.pone.0125574)
Supplement: S7 Table — (XLS) [file pone.0125574.s009.xls]

## Sheet: S7 Table
S7 Table. Character-based DNA barcoding analysis for Schisandraceae species based on the matK region.
Taxa (n)	Position
	24	30	101	126	127	128	129	130	131	159	161	173	174	175	196	259	277	410	486	487	502	508	616
Schisandra
S. arisanensis (5)	C	G	A	-	-	-	-	-	-	A	C	T	T	C	G	A	T	C	T	A	C	A	G
S. viridis (2)	C	G	A	-	-	-	-	-	-	A	C	T	T	C	G	A	T	C	T	A	C	A	G
S. sphenanthera (5)	C	G	A	-	-	-	-	-	-	A	C	T	T	C	G	A	T	C	T	A	C	A	G
S. glaucescens (2)	C	G	A	-	-	-	-	-	-	A	C	T	T	C	G	A	T	C	T	A	C	A	G
S. elongata (2)	C	G	A	-	-	-	-	-	-	A	C	T	T	C	G	A	T	C	T	A	C	C	G
S. henryi (5)	C	G	A	-	-	-	-	-	-	A	C	T	T	C	G	A	T	C	T	A	C	A	G
S. pubescens (5)	C	G	A	-	-	-	-	-	-	A	C	G(3)/T(2)	A(3)/T(2)	A(3)/C(2)	G	A	T	C	T	A	C	C(2)/A(3)	G
S. rubriflora I (2)	C	G	A	-	-	-	-	-	-	A	C	T	T	C	G	A	T	C	T	A	C	A	G
S. grandiflora I (2)	C	G	A	-	-	-	-	-	-	A	C	T	T	C	G	A	T	C	T	A	C	A	G
S. rubriflora II-1 (2)	C	G	A	-	-	-	-	-	-	A	C	T	T	C	G	C	T	T	T	A	C	C	G
S. grandiflora II-1 (3)	C	G	A	-	-	-	-	-	-	A	C	T	T	C	G	C	T	T	T	A	C	C	G
S. rubriflora II-2 (3)	C	G	A	-	-	-	-	-	-	A	T	T	T	C	G	C	T	T	T	A	C	C	G
S. grandiflora II-2 (2)	C	G	A	-	-	-	-	-	-	A	T	T	T	C	G	C	T	T	T	A	C	C	G
S. chinensis (5)	C	G	A	-	-	-	-	-	-	A	C	T	T	C	G	C	T	C	T	A	C	A	G
S. repanda (1)	C	G	A	-	-	-	-	-	-	A	C	T	T	C	G	C	T	C	T	A	C	C	G
S. bicolor (2)	C	G	A	-	-	-	-	-	-	A	C	T	T	C	G	C	T	C	T	A	C	C	G
S. propinqua (5)	C	G	C	-	-	-	-	-	-	A	C	T	T	C	G	C	T	C	T	A	C	C	G
S. plena (1)	C	G	A	-	-	-	-	-	-	A	C	T	T	C	A	C	C	C	T	A	T	C	G
Kadsura
K. philippinensis (5)	C	G	A	-	-	-	-	-	-	A	C	G	A	A	G	C	T	C	T	A	C	C	G
K. heteroclita (5)	C	G	A	-	-	-	-	-	-	A	C	T	T	C	G	C	T	C	T	A	C	C	G
K. longipedunculata (5)	C	G	A	-	-	-	-	-	-	A	C	T	T	C	G	C	T	C	T	A	C	C	G
K. japonica (2)	C	G	A	-	-	-	-	-	-	A	C	T	T	C	G	C	T	C	G	A	C	C	G
K. coccinea (5)	C	A	A	-	-	-	-	-	-	A	C	G	A	A	G	A	T	C	T	C	C	C	G
K. ananosma (1)	C	G	A	-	-	-	-	-	-	A	C	T	T	C	G	A	T	C	T	A	C	C	G
Illicium
I. henryi (5)	C	G	A	-	-	-	-	-	-	T	C	T	T	C	T	C	T	C	C	A	C	T	A
I. lanceolatum (2)	C	G	A	-	-	-	-	-	-	T	C	T	T	C	T	C	T	C	C	A	C	T	G
I. majus (3)	C	G	A	-	-	-	-	-	-	T	C	T	T	C	T	C	T	C	C	A	C	T	G
I. micranthum (2)	C	G	A	-	-	-	-	-	-	T	C	T	T	C	T	C	T	C	C	A	C	T	G
I. burmanicum (2)	C	G	A	-	-	-	-	-	-	T	T	T	T	C	T	C	T	C	C	A	C	T	G
I. arborescens (2)	C	G	A	-	-	-	-	-	-	T	C	T	T	C	T	C	T	C	C	A	C	T	G
I. ternstroemioides (3)	C	G	A	-	-	-	-	-	-	T	C	T	T	C	T	C	T	C	C	A	C	T	G
I. angustisepalum (1)	C	G	A	-	-	-	-	-	-	T	C	T	T	C	T	C	T	C	C	A	C	T	G
I. philippinense (4)	C	G	A	-	-	-	-	-	-	T	C	T	T	C	T	C	T	C	C	A	C	T	G
I. anisatum (1)	C	G	A	-	-	-	-	-	-	T	C	T	T	C	T	C	T	C	C	A	C	T	G
I. simonsii (4)	C	G	A	-	-	-	-	-	-	T	C	T	T	C	T	C	T	C	C	A	C	T	G
I. fargesii (5)	C	G	A	C	C	T	A	A	T	T	C	G	A	A	T	C	T	C	C	A	C	T	G
I. verum (3)	T	G	A	-	-	-	-	-	-	T	C	T	T	C	T	C	T	C	C	A	C	T	G
										1	1	1	1	1
The single pure diagnostic characters at the species level are shaded in light grey. The characters that could be used as compound CAs after combining with nearby CAs at the genus level are shaded in dark grey, and the corresponding columns are labeled with Arabic numerals.
The nucleotide variants for different individuals of S. rubriflora and S. grandiflora are boxed.
And ‘-’ indicates indels. The number of individuals is shown in the parentheses.
