# Supplementary material for: Evaluation of Four Commonly Used DNA Barcoding Loci for Chinese Medicinal Plants of the Family Schisandraceae
Source: PLoS One. 2015 May 4;10(5):e0125574. doi: 10.1371/journal.pone.0125574 (PMC4418597; doi:10.1371/journal.pone.0125574)
Supplement: S8 Table — (XLS) [file pone.0125574.s010.xls]

## Sheet: S8 Table
S8 Table. Character-based DNA barcoding analysis for Schisandraceae species based on the rbcL region.
Taxa (n)	Position
	45	108	154	192	291	366	447	554	601
Schisandra
S. arisanensis (5)	T	A	T	G	C	T	T	A	T
S. sphenanthera (5)	T	A	T	G	C	T	T	A	T
S. glaucescens (1)	T	A	T	G	C	T	T	A	T
S. elongata (2)	T	A	T	G	C	T	T	A	T
S. henryi (5)	T	A	T	G	C	T	T	A	T
S. pubescens (5)	T	A	T	G	C	T	T	A	T
S. rubriflora I (2)	T	A	T	G	C	T	T	A	T
S. grandiflora I (2)	T	A	T	G	C	T	T	A	T
S. rubriflora II-1 (2)	G	A	T	G	C	T	T	A	T
S. grandiflora II-1 (3)	G	A	T	G	C	T	T	A	T
S. rubriflora II-2 (3)	C	A	T	G	C	T	T	A	T
S. grandiflora II-2 (2)	C	A	T	G	C	T	T	A	T
S. chinensis (5)	T	A	T	G	C	C	T	A	T
S. repanda (2)	T	A	T	G	C	T	T	A	T
S. bicolor (2)	T	A	T	G	C	T	T	A	T
S. propinqua (5)	T	A	T	G	T	T	T	A	T
S. plena (1)	T	A	T	G	C	T	T	A	T
Kadsura
K. philippinensis (5)	T	T	T	A	C	T	T	A	T
K. heteroclita (5)	T	A	T	G	C	T	T	A	T
K. longipedunculata (5)	T	A	T	G	C	T	T	A	T
K. japonica (4)	T	A	T	G	C	T	T	A	T
K. coccinea (5)	T	A	T	G	C	T	C	A	T
K. ananosma (1)	T	A	A	G	C	T	T	G	C
Illicium
I. henryi (5)	G	A	T	G	C	T	T	A	G
I. lanceolatum (3)	G	A	T	G	C	T	T	A	G
I. majus (3)	G	A	T	G	C	T	T	A	G
I. micranthum (2)	G	A	T	G	C	T	T	A	G
I. burmanicum (2)	G	A	T	G	C	T	T	A	G
I. arborescens (2)	G	A	T	G	C	T	T	A	G
I. ternstroemioides (3)	G	A	T	G	C	T	T	A	G
I. angustisepalum (1)	G	A	T	G	C	T	T	A	G
I. philippinense (4)	G	A	T	G	C	T	T	A	G
I. anisatum (1)	G	A	T	G	C	T	T	A	G
I. simonsii (4)	G	A	T	G	C	T	T	A	A
I. fargesii (5)	G	A	T	G	C	T	T	A	A
I. verum (6)	G	A	T	G	C	T	T	A	A
The single pure diagnostic characters at the species level are shaded in light grey.
The nucleotide variants for different individuals of S. rubriflora and S. grandiflora are boxed.
And ‘-’ indicates indels. The number of individuals is shown in the parentheses.
