# Supplementary material for: Evaluation of Four Commonly Used DNA Barcoding Loci for Chinese Medicinal Plants of the Family Schisandraceae
Source: PLoS One. 2015 May 4;10(5):e0125574. doi: 10.1371/journal.pone.0125574 (PMC4418597; doi:10.1371/journal.pone.0125574)
Supplement: S9 Table — (XLS) [file pone.0125574.s011.xls]

## Sheet: S9 Table
S9 Table. Diagnostic barcode variation for all species samples of Schisandraceae in this study.
Species	Discriminatory success
	ITS1			ITS2			ITS			trnH-psbA			matK			rbcL			ITS+trnH-psbA		ITS+matK		ITS+rbcL		trnH-psbA+matK		trnH-psbA+rbcL		matK+rbcL		ITS+trnH-psbA+matK		ITS+trnH-psbA+rbcL		ITS+matK+rbcL		trnH-psbA+matK+rbcL		ITS+trnH-psbA+matK+rbcL
	tree-based	distance-baesd	character-baesd	tree-based	distance-baesd	character-baesd	tree-based	distance-baesd	character-baesd	tree-based	distance-baesd	character-baesd	tree-based	distance-baesd	character-baesd	tree-based	distance-baesd	character-baesd	tree-based	distance-baesd	tree-based	distance-baesd	tree-based	distance-baesd	tree-based	distance-baesd	tree-based	distance-baesd	tree-based	distance-baesd	tree-based	distance-baesd	tree-based	distance-baesd	tree-based	distance-baesd	tree-based	distance-baesd	tree-based	distance-baesd
Schisandra (14)*
S. arisanensis	-	-	-	-	-	-	-	-	-	-	-	-	-	-	-	-	-	-	-	-	-	+	+	+	-	-	-	-	-	-	-	+	-	-	+	+	-	-	+	+
S. viridis	-	-	-	-	-	-	+	-	-	/	/	/	/	/	/	no	no	no	/	/	/	/	no	no	/	/	no	no	no	no	/	/	no	no	no	no	no	no	no	no
S. sphenanthera	-	-	-	-	-	-	-	-	-	-	-	-	-	-	-	-	-	-	-	-	-	-	-	-	-	-	-	-	-	-	-	-	-	-	-	-	-	-	-	-
S. glaucescens	-	-	-	-	-	-	-	-	-	/	/	/	-	-	-	/	/	/	/	/	/	/	/	/	/	/	/	/	/	/	/	/	/	/	/	/	/	/	/	/
S. elongata	-	-	-	-	-	-	-	-	-	-	-	-	+	+	-	-	-	-	+	-	+	+	-	-	+	+	-	-	+	+	+	+	-	-	+	+	+	+	+	+
S. henryi	-	-	-	-	-	-	-	-	-	-	-	-	-	-	-	-	-	-	+	+	-	+	-	-	-	-	-	-	-	-	+	+	+	+	-	+	-	-	+	+
S. pubescenes	-	-	-	-	-	-	-	-	-	+	+	+	-	-	-	-	-	-	+	-	+	-	-	-	+	-	+	+	+	-	+	-	+	-	+	-	+	-	+	-
S. rubriflora	-	-	-	-	-	-	-	-	-	-	-	-	-	-	-	-	-	-	-	-	-	-	-	-	-	-	-	-	-	-	-	-	-	-	-	-	-	-	-	-
S. grandiflora	-	-	-	-	-	-	-	-	-	-	-	-	-	-	-	-	-	-	-	-	-	-	-	-	-	-	-	-	-	-	-	-	-	-	-	-	-	-	-	-
S. chinensis	+	+	+	+	+	+	+	+	+	+	+	+	+	+	-	+	+	+	+	+	+	+	+	+	+	+	+	+	+	+	+	+	+	+	+	+	+	+	+	+
S. repanda	+	+	-	+	+	-	+	+	-	/	/	/	/	/	/	-	-	-	/	/	/	/	+	+	/	/	/	/	/	/	/	/	/	/	/	/	/	/	/	/
S. bicolor	+	+	+	+	+	+	+	+	+	+	+	-	-	+	-	-	-	-	+	+	+	+	+	+	-	+	-	+	-	+	+	+	+	+	+	+	-	+	+	+
S. propinqua	+	+	+	+	-	-	+	+	+	+	+	+	+	+	+	+	+	+	+	+	+	+	+	+	+	+	+	+	+	+	+	+	+	+	+	+	+	+	+	+
S. plena	+	+	-	-	-	-	-	+	-	/	/	/	/	/	/	/	/	/	/	/	/	/	/	/	/	/	/	/	/	/	/	/	/	/	/	/	/	/	/	/
No. of successfully identified species in this genus	5	5	3	4	3	2	5	5	3	4	4	3	3	4	1	2	2	2	6	4	5	6	5	5	4	4	3	4	4	4	6	6	5	4	6	6	4	4	7	6
Kadsura(6)*
K. philippinensis	-	-	-	-	-	-	-	-	-	+	+	+	+	+	-	+	+	+	+	+	+	+	+	+	+	+	+	+	+	+	+	+	+	+	+	+	+	+	+	+
K. heteroclita	-	-	-	-	-	-	-	-	-	-	-	-	-	-	-	-	-	-	-	-	-	-	-	-	-	-	-	-	-	-	-	-	-	-	-	-	-	-	-	-
K. longipedunculata	-	-	-	-	-	-	-	-	-	-	-	-	-	-	-	-	-	-	-	-	-	-	-	-	-	-	-	-	-	-	-	-	-	-	-	-	-	-	-	-
K. japonica	+	+	-	-	-	-	+	+	-	/	/	/	+	+	+	-	-	-	/	/	/	/	+	+	/	/	/	/	/	/	/	/	/	/	/	/	/	/	/	/
K. coccinea	-	+	-	-	+	-	-	+	-	+	+	+	+	+	+	+	+	+	+	+	+	+	+	+	+	+	+	+	+	+	+	+	+	+	+	+	+	+	+	+
K. ananosma	/	/	/	/	/	/	/	/	/	/	/	/	/	/	/	/	/	/	/	/	/	/	/	/	/	/	/	/	/	/	/	/	/	/	/	/	/	/	/	/
No. of successfully identified species in this genus	1	2	0	0	1	0	1	2	0	2	2	2	3	3	2	2	2	2	2	2	2	2	3	3	2	2	2	2	2	2	2	2	2	2	2	2	2	2	2	2
Illicium (13)*
I. henryi	+	-	+	+	+	-	+	+	+	+	+	+	+	+	+	-	-	-	+	+	+	+	+	+	+	+	+	+	+	+	+	+	+	+	+	+	+	+	+	+
I. lanceolatum	+	+	+	+	+	-	+	+	+	-	+	+	-	-	-	-	-	-	/	/	/	/	+	+	/	/	-	+	/	/	/	/	/	/	/	/	/	/	/	/
I. majus	+	-	+	-	-	-	+	-	+	+	+	-	-	-	-	-	-	-	+	+	+	+	+	+	+	+	+	+	-	-	+	+	+	+	+	+	+	+	+	+
I. micranthum	+	+	+	+	+	-	+	+	+	-	+	-	-	-	-	-	-	-	+	+	+	+	+	+	-	+	+	+	-	-	+	+	+	+	+	+	+	+	+	+
I. burmanicum	+	+	+	-	-	-	+	+	+	+	+	+	+	+	+	-	-	-	+	+	+	+	+	+	+	+	+	+	+	+	+	+	+	+	+	+	+	+	+	+
I. arborescens	-	-	-	+	-	+	+	-	+	-	-	-	-	-	-	-	-	-	+	+	+	+	+	+	+	-	-	-	-	-	+	+	+	+	+	+	-	-	+	+
I. ternstroemioides	+	+	+	-	-	-	+	+	+	+	+	+	-	-	-	-	-	-	+	+	+	+	+	+	+	+	+	+	-	-	+	+	+	+	+	+	+	+	+	+
I. angustisepalum	+	+	+	+	+	+	+	+	+	/	/	/	/	/	/	/	/	/	/	/	/	/	/	/	/	/	/	/	/	/	/	/	/	/	/	/	/	/	/	/
I. philippinense	-	-	-	-	-	-	-	-	-	-	-	-	-	-	-	-	-	-	-	+	-	+	-	+	-	-	-	-	-	-	-	+	-	+	-	+	-	-	-	+
I. anisatum	-	-	-	-	-	-	-	-	-	/	/	/	/	/	/	/	/	/	/	/	/	/	/	/	/	/	/	/	/	/	/	/	/	/	/	/	/	/	/	/
I. simonsii	-	-	-	-	-	-	-	-	-	+	+	+	-	-	-	-	-	-	+	+	-	+	-	-	+	+	+	+	+	+	+	+	+	+	-	+	+	+	+	+
I. fargesii	-	-	-	+	-	+	+	-	+	+	+	-	+	+	+	-	-	-	+	+	+	+	+	-	+	+	-	+	+	+	+	+	+	+	+	+	+	+	+	+
I. verum	+	-	+	-	-	+	+	-	+	-	+	-	+	+	+	-	-	-	+	+	+	+	+	+	+	+	+	+	+	+	+	+	+	+	+	+	+	+	+	+
No. of successfully identified species in this genus	8	5	8	6	4	4	10	6	10	6	9	5	4	4	4	0	0	0	9	10	8	10	9	9	8	8	7	9	5	5	9	10	9	10	8	10	8	8	9	10
No. of successfully identified species in this family	14	12	11	10	8	6	16	13	13	12	15	10	10	11	7	4	4	4	17	16	15	18	17	17	14	14	12	15	11	11	17	18	16	16	16	18	14	14	18	18
*The number in the parentheses represents the species numbers sampled in the corresponding genus.
The lables ‘+’ and ‘-’ indicates that the species could be or could not be discriminated by the corresponding diagnostic method and DNA region, respectively.
‘no’ indicateds that there was no corresponding DNA sequence available. ‘/’ indicates that the species was represented by only one individual and not included in the species discrimination calculation.
